# Supplementary material for: Characterization of Antibiotic Treatment among Children Aged 0–59 Months Hospitalized for Acute Bacterial Gastroenteritis in Israel
Source: Antibiotics (Basel). 2024 Jan 8;13(1):64. doi: 10.3390/antibiotics13010064 (PMC10812600; doi:10.3390/antibiotics13010064)
Supplement: Supplementary file 1 [file antibiotics-13-00064-s001.zip]

Archive with 1 entries (1 files):
- antibiotics-2770542-supplementary (2).pdf
